# Supplementary material for: Distribution of Extended-Spectrum-β-Lactamase-Producing Diarrheagenic Escherichia coli Clonal Complex 10 Isolates from Patients with Diarrhea in the Republic of Korea
Source: Antibiotics (Basel). 2023 Nov 10;12(11):1614. doi: 10.3390/antibiotics12111614 (PMC10669089; doi:10.3390/antibiotics12111614)
Supplement: Supplementary file 1 [file antibiotics-12-01614-s001.zip]

Archive with 1 entries (1 files):
- antibiotics-2588599-supplementary.xlsx
